# Supplementary material for: RNF213 Acts as a Molecular Switch for Cav-1 Ubiquitination and Phosphorylation in Human Cells
Source: Cells. 2025 May 25;14(11):775. doi: 10.3390/cells14110775 (PMC12153744; doi:10.3390/cells14110775)
Supplement: Supplementary file 1 [file cells-14-00775-s001.zip]

Archive with 1 entries (1 files):
- cells-3569371-supplementary.pdf
